# Supplementary material for: Editorial Note: The multi-targeted kinase inhibitor sunitinib induces apoptosis in colon cancer cells via PUMA
Source: PLoS One. 2026 Jan 6;21(1):e0339805. doi: 10.1371/journal.pone.0339805 (PMC12773795; doi:10.1371/journal.pone.0339805)
Supplement: S1 File — (XLSX) [file pone.0339805.s001.xlsx]

## Sheet: Fig 5a
Raw
HCT116
combination
	Un	5 uM HA14-1	5 uM Gossypol	1 uM ABT737	Ad PUMA (20 MOI)
Control	2	2	2	2	34.0426
	2	2	2	2	24
	2	2	2	2	39.1304
	2	2	2	2	39.2405
Sunitinib	10.6796	26.8293	23.3333	76.7442	94.2308
	20	25	25	61.1111	82.0225
	12	22.2222	37.5	61.3636	95.3488
	10.5882	26.9231	29.0909	54.902	88.7097
average		5 uM	5 uM	1 uM	20 MOI
	Un	HA14-1	Gossypol	ABT737	Ad-PUMA
Un	2	2	2	2	34.1034
Sunitinib	13.317	25.2436	28.7311	63.5302	90.0779
sted
	Un	5 uM HA14-1	5 uM Gossypol	1 uM ABT737	0.1 Ad-PUMA
Un	0	0	0	0	7.15876
Sunitinib	4.50181	2.20023	6.32666	9.30236	6.1044
note
2*, single agent BH3 memitics is indistinguishable from HCT 116 basal , 1.5-2%. Used 2%
