# Supplementary material for: Editorial Note: The multi-targeted kinase inhibitor sunitinib induces apoptosis in colon cancer cells via PUMA
Source: PLoS One. 2026 Jan 6;21(1):e0339805. doi: 10.1371/journal.pone.0339805 (PMC12773795; doi:10.1371/journal.pone.0339805)
Supplement: S2 File — (XLSX) [file pone.0339805.s002.xlsx]

## Sheet: Fig 6D
Fig 6D
Postive vs total *100
TUNEL	wt+CB	PUMA KO+ CB	wt +Suni	PUMA KO+Suni		BrdU	wt+CB	PUMA KO+ CB	wt +Suni	PUMA KO+Suni
	0.555556	0.444444	4	2.44444			14.4444	16.6667	6.66667	8.88889
	0.588235	0.520833	4.33333	2.8125			14.7059	12.5	5.51724	7.37705
	0.500835	0.490196	4.4186	2.47642			13.3803	12.7119	5.7971	7.40741
	wt+CB	PUMA KO+ CB	wt +Suni	PUMA KO+Suni			wt+CB	PUMA KO+ CB	wt +Suni	PUMA KO+Suni
average	0.548209	0.485158	4.25065	2.57779		average	14.1769	13.9595	5.99367	7.89112
sted	0.0441611	0.0384428	0.221213	0.203895		sted	0.702141	2.34686	0.599395	0.864231
