# Supplementary material for: Editorial Note: The multi-targeted kinase inhibitor sunitinib induces apoptosis in colon cancer cells via PUMA
Source: PLoS One. 2026 Jan 6;21(1):e0339805. doi: 10.1371/journal.pone.0339805 (PMC12773795; doi:10.1371/journal.pone.0339805)
Supplement: S5 File — (XLSX) [file pone.0339805.s005.xlsx]

## Sheet: fig 1c
	Article ID 10.1371/journal.pone.004318
Fig 1C.	Fig 1C
			PUMA	GAPDH		average	PUMA	GAPDH			relative puma		average of relative PUMA
		Un	27.14	19.7			28.6067	19.6267			1.46667		3.33333e-06
			29.25	20.11							-0.64333
			29.43	19.07							-0.82333
		4h	32.53	21.8			33.5533	21.62			-1.93		-2.95333
			34.33	21.64							-3.73
			33.8	21.42							-3.2
		8h	35.56	22.7			34.96	21.94			-4.64		-4.04
			35.63	22.19							-4.71
			33.69	20.93							-2.77
		12h	31.65	22.62			32.9833	21.3133			-1.35667		-2.69
			32.87	21.68							-2.57667
			34.43	19.64							-4.13667
		24h	30.29	22.27			31.78	22.09			0.78		-0.71
			32.16	21.88							-1.09
			32.89	22.12							-1.82
		36h	29.69	21.1			30.56	20.68			-0.03		-0.9
			30.82	20.88							-1.16
			31.17	20.06							-1.51
Fig 1C.						average	STED
		relative puma		average of relative PUMA	2 de mi	2 DE mi		average
		1.46667		3.33333e-06		1	Un		Un	4h	8h	12h	24h	36h
		-0.64333							1	2.46	8.75667	19.2967	8.7	2.03333
		-0.82333
		1.93		2.95333	3.81	8.75667	24h	STED	Un	4h	8h	12h	24h	36h
		3.73			13.27				0	0.949052	2.885	0.898026	2.39002	0.930717
		3.2			9.19
		4.64		4.04	24.9	19.2967	8h
		4.71			26.17
		2.77			6.82
		1.35667		2.69	2.56	8.7	12h
		2.57667			5.94
		4.13667			17.6
		0.78		1.23	1.72	2.46	4h
		1.09			2.13
		1.82			3.53
		0.03		0.9	1.02	2.03333	36h
		1.16			2.23
		1.51			2.85

## Sheet: fig 2a
Fig 2A
48h
uM Sun	WT	WT	WT	PUMAKO	PUMAKO	PUMAKO
0uM	0	0	0	1	1	1
5uM	1	1	1	0	0	0
7.5uM	2.37	3.18	3.41	1.98	2.71	2.9
10uM	5	5	8.33333	1.25	4	1
15uM	26.25	27.7108	30.1205	6.18557	6.12245	6.31579
Average				sted
	WT	PUMKO			WT	PUMKO
0uM	0	1		control	0	0
5uM	1	0		5uM	0	0
7.5uM	2.98667	2.53		7.5uM	0.546291	0.485695
10uM	6.11111	2.08333		10uM	1.9245	1.66458
15uM	28.0271	6.20794		15uM	1.95453	0.098592

## Sheet: fig 2d
Fig 2D
#3
		+	-	Total	% Apoptotic
	WT	79	228	307	0.257329	25.7329
	PUMA KO	40	270	310	0.129032	12.9032
	WT	69	244	313	0.220447	22.0447
	PUMA KO	20	286	306	0.0653595	6.53595
	WT	82	247	329	0.24924	24.924
	WT	95	234	329	0.288754	28.8754
	PUMA KO	31	293	324	0.095679	9.5679
	WT	109	214	323	0.337461	33.7461
	PUMA KO	35	289	324	0.108025	10.8025
	WT	99	231	330	0.3	30
	PUMA KO	20	286	306	0.0653595	6.53595
	PUMA KO	46	275	321	0.143302	14.3302
G17	WT	108	219	327	0.330275	33.0275
G23	WT	91	247	338	0.269231	26.9231
G6	PUMA KO	35	290	325	0.107692	10.7692
G12	PUMA KO	38	303	341	0.111437	11.1437
		Avg	STED
	DLD1 WT	28.1592	1.42731
	PUMA KO	10.3236	0.973503
	Stats
	F	106.51
	p	<.0001

## Sheet: fig 4b_c_d
Fig 4B
	average
		Empty reporter	WT reporter	Mutant reporter
	HCT116	1	11.0461	5.80968
supple	HT29	1	9.04427	5.94735
	sted
	HCT116	0	2.24283	1.34843
supple	HT29	0	1.40655	0.631374
Fig 4C
WT					avera	sd
	con	2.01	1.26	1.43	1.56667	0.393234
	5 uM	2.46	1.89	1.01	1.78667	0.730502
	10 uM	5.29	5.69	4.33	5.10333	0.698952
	15 um	39.63	30.99	36.25	35.6233	4.35396
Foxo 3A KD
					avera	sd
	0 uM	1.41	1.97	1.57	1.65	0.288444
	5 uM	2.43	1.15	2.38	1.98667	0.725006
	10 uM	4.7	3.82	2.14	3.55333	1.30067
	15 uM	15.77	15.14	10.3	13.7367	2.99286
Fig 4D
	HCT
		Un	Con Vector	Mcl-1
		25.17	29.17	14.38
		24.79	33.54	10.86
		19.85	30.78	13.96
	AVG	23.27	31.1633	13.0667
	STED	2.96789	2.21008	1.92253
sup	HT-29
		Un	Con Vector	Mcl-1
		30.55	29.33	14.98
		35.86	20.15	15.26
		27.14	27.26	10.85
	AVG	31.1833	25.58	13.6967
	STED	4.39436	4.81507	2.46926

## Sheet: fig 5a_b_c
Fig 5A
average		5 uM	5 uM	1 uM	20 MOI
	Un	HA14-1	Gossypol	ABT737	Ad-PUMA
Un	2	2	2	2	34.1034
Sunitinib	13.317	25.2436	28.7311	63.5302	90.0779
sted
	Un	5 uM HA14-1	5 uM Gossypol	1 uM ABT737	0.1 Ad-PUMA
Un	0	0	0	0	7.15876
Sunitinib	4.50181	2.20023	6.32666	9.30236	6.1044
Fig 5B
PUMA-KO HCT116 cells
15 M sunitinib, 5uM HA14-1, 5uM Gossypol , 1uM ABT737, 20MOI Ad-PUMA
						avera	sd
		un	1.47	1.99	2.21	1.89	0.38
		HA14-1	2.01	3.95	3.58	3.18	1.03
		Gossypol	1.3	3.22	3.49	2.67	1.19411
		ABT 737	3.64	4.27	1.61	3.17333	1.39005
							avera	sd
		sunitinib		10.64	9.88	11.06	10.5267	0.598108
		HA14-1 +suni		37.55	28.13	30.52	32.0667	4.89676
		Gossypol+suni		29.38	35.22	36.57	33.7233	3.82152
		ABT 737+suni		47.23	40.69	55.34	47.7533	7.33901
Fig 5C
					10 um	30 ug/ml
HCT 116				Un	Suni	5-Fu	Suni+5-Fu
				1.26	2.43	28.51	70.87
							avg	std
	Un			1.93	1.06	1.26	1.41667	0.455668
suni 10uM	Suni			2.07	3.54	2.43	2.68	0.766225
fu 30ug/ml	5-Fu			23.08	33.62	28.51	28.4033	5.27081
suni 10uM + fu 30ug/ml	Suni + 5-Fu			86.83	65.9	70.87	74.5333	10.9353
				Un	suni 10uM	fu 30ug/ml	suni 10uM + fu 30ug/ml
PUMA-KO							avg	std
		Un		1.26	1.39	1.15	1.26667	0.120139
		suni 10uM		1.94	1.81	2.55	2.1	0.395095
		fu 30ug/ml		13.58	20.78	19.43	17.93	3.82721
		suni 10uM + fu 30ug/ml		40.57	52.49	58.41	50.49	9.08661

## Sheet: fig 6a
Fig 6A
		Days
average		D1	D3	D5	D7	D9	D11	D13	D15	D17	D19	D21
	wt+CB	139.407	191.594	248.748	315.483	350.418	456.251	541.309	679.583	750.387	908.159	1000.79
	PUMA KO+CB	160.166	222.728	266.196	321.67	374.17	428.132	527.831	600.335	666.85	821.408	913.219
	wt+Suni	88.5879	93.0919	118.873	161.214	171.533	152.508	198.407	221.493	249.55	271.411	304.466
	PUMA KO+ Suni	121.694	162.269	222.322	259.326	277.243	350.336	408.521	441.757	471.145	518.153	567.499
sted
		D1	D3	D5	D7	D9	D11	D13	D15	D17	D19	D21
	wt+CB	44.8159	63.464	74.1397	108.901	97.8317	129.271	134.198	180.813	161.977	177.705	106.94
	PUMA KO+CB	25.6197	74.1661	96.1457	79.0611	116.641	112.351	81.5788	111.169	141.098	97.8618	205.325
	WT+Suni	18.8871	29.5639	42.2253	36.186	29.6847	74.5365	122.659	137.119	158.869	169.913	161.746
	PUMA KO+ Suni	67.7863	89.3565	134.237	114.097	105.917	148.85	158.925	164.652	149.217	186.177	165.734

## Sheet: fig 6d
Fig 6D
	Ave					sted
	wt+CB	PUMA KO+ CB	wt +Suni	PUMA KO+Suni			wt+CB	PUMA KO+ CB	wt +Suni	PUMA KO+Suni
Tunel	0.548209	0.485158	4.25065	2.57779		Tunel	0.0441611	0.0384428	0.221213	0.203895
BrdU	14.1769	13.9595	5.99367	7.89112		BrdU	0.702141	2.34686	0.599395	0.864231
